# Supplementary material for: Inflammatory Blood Biomarkers Are Associated with Long-Term Clinical Disease Severity in Parkinson’s Disease
Source: Int J Mol Sci. 2023 Oct 5;24(19):14915. doi: 10.3390/ijms241914915 (PMC10573398; doi:10.3390/ijms241914915)
Supplement: Supplementary file 1 [file ijms-24-14915-s001.zip]

Archive with 1 entries (1 files):
- ijms-2539460-supplementary.pdf
